# Supplementary material for: Reform and practice of the cross-integration teaching model: A case study of visual communication design
Source: PLoS One. 2025 Jul 11;20(7):e0327813. doi: 10.1371/journal.pone.0327813 (PMC12250693; doi:10.1371/journal.pone.0327813)
Supplement: S1 Original data — (XLSX) [file pone.0327813.s002.xlsx]

## Sheet: Sheet1
	Q1	Q2	Q3	Q4	Q5	Q6	Q7	Q8	Q9	Q10	Q11	Q12	Q13	Q14	Q15	Q16	Q17	Q18	Q19	Q20
1	5	4	4	4	6	5	6	5	5	4	5	5	5	5	5	5	6	5	5	6
2	4	5	5	5	6	6	6	6	4	5	6	6	3	5	6	4	6	3	5	5
3	3	5	4	4	5	4	5	4	4	5	5	4	4	6	5	5	5	4	4	5
4	5	4	5	5	5	6	5	5	4	5	5	6	5	4	5	4	5	3	4	5
5	4	3	3	4	6	4	6	4	4	5	5	5	4	5	4	5	5	4	5	4
6	4	4	5	4	5	7	6	5	6	7	5	6	5	5	6	5	5	4	5	7
7	2	3	3	3	3	5	4	3	3	4	5	4	3	3	4	3	4	3	2	4
8	2	2	2	2	6	5	6	5	6	6	5	6	6	5	6	6	5	5	5	6
9	3	4	4	3	4	5	5	4	4	5	4	4	4	4	5	4	5	4	5	4
10	4	3	4	5	5	4	5	6	4	5	5	4	5	6	6	5	4	3	4	5
11	4	4	4	4	6	5	6	4	4	4	6	6	4	6	5	5	4	5	6	6
12	4	5	5	6	5	4	5	5	4	4	5	6	4	4	6	4	5	4	5	4
13	3	3	3	3	3	5	4	5	4	4	4	5	4	3	5	4	5	3	4	4
14	2	3	2	3	7	5	7	5	6	7	5	6	7	7	5	5	7	5	6	7
15	2	4	2	2	3	5	5	4	3	4	5	4	3	5	5	2	4	4	2	4
16	4	2	5	5	6	6	4	6	5	6	4	5	6	6	5	6	5	5	5	6
17	5	5	5	6	6	5	5	6	4	5	6	5	5	6	6	5	6	5	6	5
18	3	3	3	3	6	4	5	4	4	6	4	5	4	5	4	5	4	4	4	4
19	5	6	4	5	6	6	5	6	6	5	6	6	5	6	5	6	4	5	6	6
20	4	4	6	5	4	5	4	6	4	5	4	5	4	5	6	5	4	5	4	5
21	5	6	5	4	5	6	7	6	5	4	5	6	5	6	5	6	5	5	5	6
22	3	4	3	5	3	4	3	4	3	6	3	5	3	6	5	4	5	4	5	4
23	4	4	4	4	6	5	6	5	4	5	6	7	5	5	6	5	6	6	6	7
24	2	5	3	4	3	5	5	3	3	5	4	4	3	2	5	2	4	2	4	4
25	4	5	5	5	6	5	6	5	4	5	6	5	6	5	6	5	6	5	6	5
26	4	4	4	4	7	6	5	5	4	5	6	6	5	6	6	5	6	6	5	6
27	4	5	5	4	5	6	4	5	5	4	5	5	6	5	5	4	5	5	4	5
28	3	4	3	5	3	4	5	4	3	4	5	5	3	4	6	4	5	4	5	4
29	4	4	4	4	5	6	5	4	5	6	4	6	5	6	5	4	5	6	5	6
30	2	4	3	6	4	5	5	3	3	4	5	5	3	2	5	2	4	3	4	4

## Sheet: Sheet2
Q1	Q2	Q3	Q4	Q5	Q6	Q7	Q8	Q9	Q10	Q11	Q12	Q13	Q14	Q15	Q16	Q17	Q18	Q19	Q20
5	4	4	4	6	5	6	5	5	4	5	5	5	5	5	5	6	5	5	6
4	5	5	5	6	6	6	6	4	5	6	6	3	5	6	4	6	3	5	5		Q1	3.56667
3	5	4	4	5	4	5	4	4	5	5	4	4	6	5	5	5	4	4	5		Q2	4.03333
5	4	5	5	5	6	5	5	4	5	5	6	5	4	5	4	5	3	4	5		Q3	3.9
4	3	3	4	6	4	6	4	4	5	5	5	4	5	4	5	5	4	5	4		Q4	4.2
4	4	5	4	5	7	6	5	6	7	5	6	5	5	6	5	5	4	5	7		Q5	5
2	3	3	3	3	5	4	3	3	4	5	4	3	3	4	3	4	3	2	4		Q6	5.1
2	2	2	2	6	5	6	5	6	6	5	6	6	5	6	6	5	5	5	6		Q7	5.16667
3	4	4	3	4	5	5	4	4	5	4	4	4	4	5	4	5	4	5	4		Q8	4.73333
4	3	4	5	5	4	5	6	4	5	5	4	5	6	6	5	4	3	4	5		Q9	4.23333
4	4	4	4	6	5	6	4	4	4	6	6	4	6	5	5	4	5	6	6		Q10	4.96667
4	5	5	6	5	4	5	5	4	4	5	6	4	4	6	4	5	4	5	4		Q11	4.93333
3	3	3	3	3	5	4	5	4	4	4	5	4	3	5	4	5	3	4	4		Q12	5.23333
2	3	2	3	7	5	7	5	6	7	5	6	7	7	5	5	7	5	6	7		Q13	4.46667
2	4	2	2	3	5	5	4	3	4	5	4	3	5	5	2	4	4	2	4		Q14	4.93333
4	2	5	5	6	6	4	6	5	6	4	5	6	6	5	6	5	5	5	6		Q15	5.26667
5	5	5	6	6	5	5	6	4	5	6	5	5	6	6	5	6	5	6	5		Q16	4.46667
3	3	3	3	6	4	5	4	4	6	4	5	4	5	4	5	4	4	4	4		Q17	4.96667
5	6	4	5	6	6	5	6	6	5	6	6	5	6	5	6	4	5	6	6		Q18	4.3
4	4	6	5	4	5	4	6	4	5	4	5	4	5	6	5	4	5	4	5		Q19	4.7
5	6	5	4	5	6	7	6	5	4	5	6	5	6	5	6	5	5	5	6		Q20	5.1
3	4	3	5	3	4	3	4	3	6	3	5	3	6	5	4	5	4	5	4
4	4	4	4	6	5	6	5	4	5	6	7	5	5	6	5	6	6	6	7
2	5	3	4	3	5	5	3	3	5	4	4	3	2	5	2	4	2	4	4
4	5	5	5	6	5	6	5	4	5	6	5	6	5	6	5	6	5	6	5
4	4	4	4	7	6	5	5	4	5	6	6	5	6	6	5	6	6	5	6
4	5	5	4	5	6	4	5	5	4	5	5	6	5	5	4	5	5	4	5
3	4	3	5	3	4	5	4	3	4	5	5	3	4	6	4	5	4	5	4
4	4	4	4	5	6	5	4	5	6	4	6	5	6	5	4	5	6	5	6
2	4	3	6	4	5	5	3	3	4	5	5	3	2	5	2	4	3	4	4
3.56667	4.03333	3.9	4.2	5	5.1	5.16667	4.73333	4.23333	4.96667	4.93333	5.23333	4.46667	4.93333	5.26667	4.46667	4.96667	4.3	4.7	5.1

## Sheet: Sheet3
Q1	Q2	Q3	Q4		Q5	Q6	Q7	Q8		Q9	Q10	Q11	Q12		Q13	Q14	Q15	Q16		Q17	Q18	Q19	Q20
5	4	4	4		6	5	6	5		5	4	5	5		5	5	5	5		6	5	5	6		问卷题项	平均值
4	5	5	5		6	6	6	6		4	5	6	6		3	5	6	4		6	3	5	5		Q1	3.56667		Course content and Cognition	3.93
3	5	4	4		5	4	5	4		4	5	5	4		4	6	5	5		5	4	4	5		Q2	4.03333		Project-based learning and practical operation	5
5	4	5	5		5	6	5	5		4	5	5	6		5	4	5	4		5	3	4	5		Q3	3.9		Interdisciplinary collaboration experience	4.84
4	3	3	4		6	4	6	4		4	5	5	5		4	5	4	5		5	4	5	4		Q4	4.2		Personal growth and ability enhancement	4.78
4	4	5	4		5	7	6	5		6	7	5	6		5	5	6	5		5	4	5	7		Q5	5		Overall evaluation of the course	4.77
2	3	3	3		3	5	4	3		3	4	5	4		3	3	4	3		4	3	2	4		Q6	5.1
2	2	2	2		6	5	6	5		6	6	5	6		6	5	6	6		5	5	5	6		Q7	5.16667
3	4	4	3		4	5	5	4		4	5	4	4		4	4	5	4		5	4	5	4		Q8	4.73333
4	3	4	5		5	4	5	6		4	5	5	4		5	6	6	5		4	3	4	5		Q9	4.23333
4	4	4	4		6	5	6	4		4	4	6	6		4	6	5	5		4	5	6	6		Q10	4.96667
4	5	5	6		5	4	5	5		4	4	5	6		4	4	6	4		5	4	5	4		Q11	4.93333
3	3	3	3		3	5	4	5		4	4	4	5		4	3	5	4		5	3	4	4		Q12	5.23333
2	3	2	3		7	5	7	5		6	7	5	6		7	7	5	5		7	5	6	7		Q13	4.46667
2	4	2	2		3	5	5	4		3	4	5	4		3	5	5	2		4	4	2	4		Q14	4.93333
4	2	5	5		6	6	4	6		5	6	4	5		6	6	5	6		5	5	5	6		Q15	5.26667
5	5	5	6		6	5	5	6		4	5	6	5		5	6	6	5		6	5	6	5		Q16	4.46667
3	3	3	3		6	4	5	4		4	6	4	5		4	5	4	5		4	4	4	4		Q17	4.96667
5	6	4	5		6	6	5	6		6	5	6	6		5	6	5	6		4	5	6	6		Q18	4.3
4	4	6	5		4	5	4	6		4	5	4	5		4	5	6	5		4	5	4	5		Q19	4.7
5	6	5	4		5	6	7	6		5	4	5	6		5	6	5	6		5	5	5	6		Q20	5.1
3	4	3	5		3	4	3	4		3	6	3	5		3	6	5	4		5	4	5	4
4	4	4	4		6	5	6	5		4	5	6	7		5	5	6	5		6	6	6	7
2	5	3	4		3	5	5	3		3	5	4	4		3	2	5	2		4	2	4	4
4	5	5	5		6	5	6	5		4	5	6	5		6	5	6	5		6	5	6	5
4	4	4	4		7	6	5	5		4	5	6	6		5	6	6	5		6	6	5	6
4	5	5	4		5	6	4	5		5	4	5	5		6	5	5	4		5	5	4	5
3	4	3	5		3	4	5	4		3	4	5	5		3	4	6	4		5	4	5	4
4	4	4	4		5	6	5	4		5	6	4	6		5	6	5	4		5	6	5	6
2	4	3	6		4	5	5	3		3	4	5	5		3	2	5	2		4	3	4	4
3.56667	4.03333	3.9	4.2	3.925	5	5.1	5.16667	4.73333	5	4.23333	4.96667	4.93333	5.23333	4.84167	4.46667	4.93333	5.26667	4.46667	4.78333	4.96667	4.3	4.7	5.1	4.76667
